# Supplementary material for: Extended Rate Constants Distribution (RCD) Model for Sorption in Heterogeneous Systems: 4. Kinetics of Metal Ions Sorption in the Presence of Complexing Agents—Application to Cu(II) Sorption on Polyethyleneimine Cryogel from Acetate and Tartrate Solutions
Source: Int J Mol Sci. 2023 Aug 3;24(15):12385. doi: 10.3390/ijms241512385 (PMC10418622; doi:10.3390/ijms241512385)
Supplement: Supplementary file 1 [file ijms-24-12385-s001.zip]

Archive with 1 entries (1 files):
- ijms-2508876-supplementary.pdf
